# Supplementary material for: Inhibitory Potential of the Ocimum sanctum Phytochemicals on Bruton’s Tyrosine Kinase, a Well-Known Drug Target for Treatment of Chronic Lymphocytic Leukemia: An In Silico Investigation
Source: Molecules. 2023 Apr 7;28(8):3287. doi: 10.3390/molecules28083287 (PMC10144307; doi:10.3390/molecules28083287)
Supplement: Supplementary file 1 [file molecules-28-03287-s001.zip]

Archive with 1 entries (1 files):
- molecules-2298265-supplementary.pdf
